# Supplementary material for: The Relationship between Early Maladaptive Schemas and Problematic Facebook Use: The Indirect Effects of Perceived Stress
Source: Int J Environ Res Public Health. 2023 Feb 8;20(4):2969. doi: 10.3390/ijerph20042969 (PMC9957475; doi:10.3390/ijerph20042969)
Supplement: Supplementary file 1 [file ijerph-20-02969-s001.zip]

Archive with 4 entries (3 files):
- ijerph-2073240-supplementary/
- ijerph-2073240-supplementary/Table S1.pdf
- ijerph-2073240-supplementary/Table S2.pdf
- ijerph-2073240-supplementary/Table S3.pdf
